# Supplementary material for: Lung Ultrasound in Pediatric Acute Respiratory Distress Syndrome Received Extracorporeal Membrane Oxygenation: A Prospective Cohort Study
Source: Front Pediatr. 2022 Mar 28;10:798855. doi: 10.3389/fped.2022.798855 (PMC8995848; doi:10.3389/fped.2022.798855)
Supplement: Supplementary file 1 [file Table_1.XLSX]

## Sheet: LUS+ARDS+ECMO(6.2)
ECMO mode	PIP	FiO2	PEEP0	MV-time	PEEP1	PF1	Group-LUS72	LUS7d	LUS-weaning	OI1	OI4	PEEP2	PEEP3	PEEP4	PF4	PF11	OI11	Weight	PICUstay	PP	prismIII	MODS	PaCO21	PaCO22	PaCO23	PaCO24	PaCO25	Age	pathogen	SEX	sepsis	BMI	Lac	Hospitalstay	AKI	ECMO time	gas flow6	gas flow12	Cdyn1	Cdyn2	Cdyn3	Cdyn72	Cdyn4	Cdyn weaning	LUS1	LUS2	LUS3	LUS4	LUS10
VA	42	100	20	138	12	46	0		28	53	9.57	13	11	11	167	46	63	10	7	0	25	1	24	35	43	48		15	3	1	0	14	3.7	22	1	75	1	1.5	0.4	0.32	0.35	1.92	0.52	0.34	30	32	28	25	4
VA	28	100	12	1372	12	60	0	32	36	33	10.63	13	12	11	140	60	33	5	49	1	20	1	63	41	45	43	45	3	2	1	1	14.4	0.7	66	1	924	1	1	0.3	0.27	0.24	4	0.25	0.1	28	30	32	32	2
VA	27	100	12	384	12	31	0	33	30	41	10.4	15	13	12	176	31	41	3.72	11	0	30	1	61	51	44	36		1	3	0	1	19.2	5.1	19	1	228	0.8	0.8	0.3	0.28	0.3	3.33	0.3	0.3	28	30	27	30	2
VA	32	100	15	250	15	55	0		32	42	10.48	15	12	11	152	54.7	42	7.5	13	0	10	1	51	48	45	38		5	1	1	1	14	0.7	29	0	161	1	1.3	0.33	0.26	0.32	3.57	0.28	0.22	29	32	28	30	3
VA	30	100	13	837	13	67	0	34	36	30	21.3	13	14	15	75	68	30	10	35	1	29	1	78	65	50	46	42	8	2	1	1	112.5	0.4	36	1	505	0.8	1	0.36	0.15	0.28	3.57	0.28	0.1	27	34	31	31	7
VA	28	100	13	131	10	68	1		11	35	5.93	10	10	8	202	70	32	21	20	0	17	0	42	51	49	45		84	3	0	0	22.2	1.5	22	0	127	0.8	1	0.35	0.28	0.32	2.5	0.4	0.72	28	30	27	22	2
VA	29	100	10	533	10	59	1	18	8	31	6.06	10	8	7	203	59	30.5	11	34	1	22	1	68	75	65	56	50	24	1	0	1	13.1	1.5	37	0	437	1.2	1.2	0.43	0.35	0.27	1.67	0.6	0.7	27	32	28	23	5
VA	32	100	12	467	10	72	1	15	10	30	8.12	10	9	8	195	72	19	7.5	21	1	15	0	61	55	52	47	45	7	2	1	1	12.8	0.6	33	0	232	2	1.8	0.4	0.33	0.31	2.5	0.4	0.73	24	27	25	22	3
VA	35	100	14	519	10	55	1	19	10	31	12.53	11	11	10	165	55	26	7.5	26	1	10	1	57	50	52	41	38	6	1	0	1	14.6	0.5	55	0	367	1	0.7	0.34	0.3	0.32	2.7	0.37	0.7	27	29	26	21	2
VV	26	90	12	265	12	65	1		12	30	8.65	15	12	11	170	75	24	16	13	0	22	0	48	40	46	40		47	2	0	1	13.3	2.4	18	0	75	1	0.7	0.35	0.3	0.3	1.54	0.65	0.65	27	29	27	23	2
VA	26	90	12	134	12	78	1		12	32	9.27	13	12	10	178	74	18	18	12	0	20	1	30	39	39	45		48	1	0	1	14.2	4.9	20	1	73	1	0.9	0.41	0.34	0.4	1.54	0.65	0.68	25	27	24	19	2
VA	27	100	13	166	12	75	1		10	30	8.74	14	12	10	163	88	13.6	42	15	0	18	0	48	41	35	47		96	2	0	1	24.6	10.3	21	0	162	0.7	0.7	0.38	0.27	0.35	1.64	0.61	0.7	26	30	25	20	4
VA	28	100	13	443	13	26	1	22	10	61	9.47	15	14	10	166	26	61	10	51	1	20	1	48	32	35	39	42	10	2	0	1	11.5	0.5	49	0	270	1.8	1	0.41	0.33	0.36	1.79	0.56	0.8	31	34	29	23	3
VA	29	100	13	351	12	55	1	16	11	33	8.94	13	12	10	153	69	24	7.45	64	1	16	0	67	54	45	43	45	13	2	0	0	11.7	0.9	67	0	287	2	2	0.32	0.28	0.32	2.38	0.42	0.71	29	31	27	23	2
VA	38	100	15	159	14	63	1		10	37	9.03	16	14	10	157	63	36.5	14.8	17	1	20	1	30	34	39	37	41	52	1	0	1	13.8	1.1	23	1	122	1.8	1.8	0.33	0.27	0.31	2.22	0.45	0.7	28	31	27	22	3
VA	32	100	14	163	14	60	1		11	54	10.52	16	16	12	133	60	53.3	12.5	12	1	10	0	67	50	40	46	40	34	3	0	1	15.2	0.5	22	1	116	1.5	1.5	0.3	0.28	0.3	1.67	0.6	0.62	29	30	28	23	1
VA	33	100	15	424	10	58	1	19	10	49	0	10	9	9	0	76	16.9	11	37	1	11	1	51	36	41	45	36	14	4	1	1	13.63	2.1	33	1	220	2.5	2	0.31	0.3	0.32	2.22	0.45	0.66	29	31	28	23	2
VA	29	100	12	138	10	60	0		25	44	0	13	10	10	0	46	52		7	0	17	0	72	55	40	38		15	0	1	1	16.02	3.7	10	1	75			0.43	0.3	0.46	1.67	0.6	0.33	30	32	28	24	2
VA	29	100	12	70	8	60	0		30	38	0	9	7	6	0	46		30	4	0	40	0	28	42	39	35		82	0	1	0	16.46	15	3	1	77	2	1.5	0.3	0.27	0.33	3.57	0.28	0.26	29	30	27	30	1
VA	28	100	15	32	15	57	0		28	41	0	12	12	10	0	15.7	60	43	4	0	42	1	88	32	37	37		144	0	0	0	18.13	10.9	2	1	80	4	4	0.33	0.24	0.35	3.57	0.28	0.26	29	31	26	24	2
VV	29	100	13	365	12	69	0	30	31	24	11.03	14	16	12	130	69	23.2	15.7	17	0	10	1	39	40	38	45		100	1	0	1	9.29	2.2	25	1	173	2	2.3	0.3	0.28	0.32	2.78	0.36	0.25	27	30	27	26	3
VV	29	100	12	289	11	63	1		15	27	0	15	12	10	0	63	21	14.25	15	1	22	0	54	43	48	37	40	39	2	1	1	12.98	0.4	23	1	158	1.5	1.5	0.24	0.2	0.28	2.38	0.42	0.62	30	33	29	23	3
VV	31	100	14	236		65	1		13	28						65		23	21	1	12	1						42	1	0	1	20.1			0	159			0.38	0.32	0.35	2.17	0.46	0.65	27	29	26	20	2
VA	31	100	14	376		68	1	18	15	25						60	28	6.8	14	1	13	1						8	1	0	1	16.1			0	279			0.32	0.27	0.3	2	0.5	0.6	28	30	27	22	2
VA	32	100	13	286		60	1	15	13	28						36.75	44	20		1	21	1						79	2	1	1	13.9			1	195			0.22	0.22	0.35	2.38	0.42	0.62	31	31	25	19	0
VV	34	100	13	419		55	1	16	12	21						50	37	20		1	22	1						79	2	1	1	13.9			1	235			0.4	0.32	0.38	2.38	0.42	0.65	27	29	26	20	2
VV	28	100	13	182	10	63	1		15	18		8	8	6				12	11	1	15	1	54	38	34	40		26	1	1	1	14.8	18		0	92			0.3	0.25	0.33	2.22	0.45	0.55	30	32	28	23	2
VV	30	100	12	541	12	75	1	17	16	20		8	8	8				10	51	1	14	0	43	31	41	37	34	12	1	0	1	9.3	0.8		1	276			0.32	0.28	0.35	2.5	0.4	0.66	27	31	26	22	4
VV	29	100	12	134	11	48	1		15	37		7	7	7				23.3	15	1	17	1	52	28	29	37		199	2	0	1	10.2	1.2		0	75			0.29	0.26	0.32	2.33	0.43	0.65	30	31	28	23	1
[truncated: 37 more columns]
